# Supplementary material for: New report of two Nemoleontinae species from the Korean Peninsula (Neuroptera, Myrmeleontiformia, Myrmeleontidae)
Source: Biodivers Data J. 2026 Jul 6;14:e203903. doi: 10.3897/BDJ.14.e203903 (PMC13366055; doi:10.3897/BDJ.14.e203903)
Supplement: XML Treatment for Pseudoformicaleo [file BDJ.14.e203903-treatment1.xml]

<!DOCTYPE tp:taxon-treatment
  PUBLIC "-//TaxonX//DTD Taxonomic Treatment Publishing DTD v0 20100105//EN" "tax-treatment-NSO.dtd">
<tp:taxon-treatment xmlns:tp="http://www.plazi.org/taxpub"><tp:treatment-meta><mixed-citation publication-type="journal"><person-group><name><surname>Kim</surname><given-names>Jiseung</given-names></name><name><surname>Yang</surname><given-names>Jaegwan</given-names></name><name><surname>Kim</surname><given-names>Sora</given-names></name></person-group><article-title>New report of two <tp:taxon-name><tp:taxon-name-part taxon-name-part-type="subfamily" reg="Nemoleontinae">Nemoleontinae</tp:taxon-name-part></tp:taxon-name> species from the Korean Peninsula (<tp:taxon-name><tp:taxon-name-part taxon-name-part-type="order" reg="Neuroptera">Neuroptera</tp:taxon-name-part></tp:taxon-name>, <tp:taxon-name><tp:taxon-name-part taxon-name-part-type="suborder" reg="Myrmeleontiformia">Myrmeleontiformia</tp:taxon-name-part></tp:taxon-name>, <tp:taxon-name><tp:taxon-name-part taxon-name-part-type="family" reg="Myrmeleontidae">Myrmeleontidae</tp:taxon-name-part></tp:taxon-name>)</article-title><source>Biodivers Data J</source><day>06</day><month>07</month><year>2026</year><volume>14</volume><pub-id pub-id-type="doi">10.3897/BDJ.14.e203903</pub-id></mixed-citation></tp:treatment-meta><tp:nomenclature><tp:taxon-name>
            <object-id xmlns:xlink="http://www.w3.org/1999/xlink" content-type="arpha" xlink:type="simple">052781D3-9711-5B4C-98A8-A7F793938FCD</object-id>
            <tp:taxon-name-part taxon-name-part-type="genus">Pseudoformicaleo</tp:taxon-name-part>
          </tp:taxon-name><tp:taxon-authority>van der Weele, 1909</tp:taxon-authority><tp:nomenclature-citation-list><tp:nomenclature-citation><tp:taxon-name>
                <tp:taxon-name-part taxon-name-part-type="genus" reg="Pseudoformicaleo">Pseudoformicaleo</tp:taxon-name-part>
              </tp:taxon-name><comment> van der Weele, 1909 - <xref ref-type="bibr" rid="B14228472">van der Weele 1909</xref>: 25. Type species: <italic><tp:taxon-name><tp:taxon-name-part taxon-name-part-type="genus" reg="Myrmeleon">Myrmeleon</tp:taxon-name-part> <tp:taxon-name-part taxon-name-part-type="species" reg="gracilis">gracilis</tp:taxon-name-part></tp:taxon-name></italic> Klug in Ehrenberg, 1834.</comment></tp:nomenclature-citation><tp:nomenclature-citation><tp:taxon-name>
                <tp:taxon-name-part taxon-name-part-type="genus" reg="Tahulus">Tahulus</tp:taxon-name-part>
              </tp:taxon-name><comment> Navás, 1912 - <xref ref-type="bibr" rid="B14228941">Navás 1912</xref>: 112.</comment></tp:nomenclature-citation><tp:nomenclature-citation><tp:taxon-name>
                <tp:taxon-name-part taxon-name-part-type="genus" reg="Nadal">Nadal</tp:taxon-name-part>
              </tp:taxon-name><comment> Navás, 1912 - <xref ref-type="bibr" rid="B14228941">Navás 1912</xref>: 454.</comment></tp:nomenclature-citation><tp:nomenclature-citation><tp:taxon-name>
                <tp:taxon-name-part taxon-name-part-type="genus" reg="Pseudoplectron">Pseudoplectron</tp:taxon-name-part>
              </tp:taxon-name><comment> Navás, 1914 - <xref ref-type="bibr" rid="B14228914">Navás 1914a</xref>: 467.</comment></tp:nomenclature-citation></tp:nomenclature-citation-list></tp:nomenclature><tp:treatment-sec sec-type="Diagnosis"><title>Diagnosis</title><p>Antenna as long as head plus thorax length. Eye large, wider than frons. Pronotum longer than wide. Forewing vein RP arising beyond CuA fork. Hindwing with one presectoral crossvein; basal half of hindwing vein CuA runs parallel with hind margin. Leg thick; tarsomere 1 very long, at least as long as tarsomere 5; tibial spurs straight, as long as tarsomere 1; tarsal claw medially with a tooth-like projection (<xref ref-type="bibr" rid="B14228509">Balakrishnan et al. 2024</xref>).</p></tp:treatment-sec><tp:treatment-sec sec-type="Distribution"><title>Distribution</title><p>Palaearctic (Algeria, China, Egypt, Iran, Israel, Japan, Lebanon, Libya, Morocco, Palestine, Russia, Saudi Arabia, Syria, Tunisia, Turkey, United Arab Emirates, Yemen), Oriental (India, Indonesia, Malaysia, Pakistan, Sri Lanka, Thailand, Vietnam), Afrotropical (Benin, Kenya, Madagascar, Oman), Australian (Australia, Palau, Papua New Guinea) (<xref ref-type="bibr" rid="B14228463">Sekimoto 2014</xref>, <xref ref-type="bibr" rid="B14228509">Balakrishnan et al. 2024</xref>, <xref ref-type="bibr" rid="B14228489">Oswald 2026</xref>).</p></tp:treatment-sec><ref-list><ref id="B14228472"><element-citation xmlns:xlink="http://www.w3.org/1999/xlink" publication-type="article" xlink:type="simple"><person-group person-group-type="author"><name name-style="western"><surname>van der Weele</surname><given-names>H. W.</given-names></name></person-group><year>1909</year><article-title><tp:taxon-name><tp:taxon-name-part taxon-name-part-type="order" reg="Mecoptera">Mecoptera</tp:taxon-name-part></tp:taxon-name> and <tp:taxon-name><tp:taxon-name-part taxon-name-part-type="order" reg="Planipennia">Planipennia</tp:taxon-name-part></tp:taxon-name> of Insulinde</article-title><source>Notes from the Leyden Museum</source><volume>31</volume><fpage>1</fpage><lpage>100</lpage></element-citation></ref><ref id="B14228941"><element-citation xmlns:xlink="http://www.w3.org/1999/xlink" publication-type="article" xlink:type="simple"><person-group person-group-type="author"><name name-style="western"><surname>Navás</surname><given-names>L.</given-names></name></person-group><year>1912</year><article-title>Myrmeléonides nouveaux de l’extrème Orient (<tp:taxon-name><tp:taxon-name-part taxon-name-part-type="order" reg="Neuroptera">Neuroptera</tp:taxon-name-part></tp:taxon-name>)</article-title><source>Revue Russe d’Entomologie</source><volume>12</volume><fpage>105</fpage><lpage>119</lpage></element-citation></ref><ref id="B14228914"><element-citation xmlns:xlink="http://www.w3.org/1999/xlink" publication-type="article" xlink:type="simple"><person-group person-group-type="author"><name name-style="western"><surname>Navás</surname><given-names>L.</given-names></name></person-group><year>1914</year><article-title>Neurópteros de Oceanía. Primera [I] serie</article-title><source>Revista de la Real Academia de Ciencias Exactas fisicas y Naturales de Madrid</source><volume>12</volume><fpage>464</fpage><lpage>483</lpage></element-citation></ref><ref id="B14228509"><element-citation xmlns:xlink="http://www.w3.org/1999/xlink" publication-type="article" xlink:type="simple"><person-group person-group-type="author"><name name-style="western"><surname>Balakrishnan</surname><given-names>Suryanarayanan Thangalazhi</given-names></name><name name-style="western"><surname>Ábrahám</surname><given-names>Levente</given-names></name><name name-style="western"><surname>Bijoy</surname><given-names>Chenthamarakshan</given-names></name></person-group><year>2024</year><article-title>Contribution to the knowledge of the genus <italic><tp:taxon-name><tp:taxon-name-part taxon-name-part-type="genus" reg="Pseudoformicaleo">Pseudoformicaleo</tp:taxon-name-part></tp:taxon-name></italic> van der Weele, 1909 (<tp:taxon-name><tp:taxon-name-part taxon-name-part-type="order" reg="Neuroptera">Neuroptera</tp:taxon-name-part></tp:taxon-name>: <tp:taxon-name><tp:taxon-name-part taxon-name-part-type="family" reg="Myrmeleontidae">Myrmeleontidae</tp:taxon-name-part></tp:taxon-name>) and new records from India and Thailand</article-title><source>Journal of Insect Biodiversity</source><volume>50</volume><issue>1</issue><fpage>1</fpage><lpage>13</lpage><pub-id pub-id-type="doi">10.12976/jib/2024.50.1.1</pub-id></element-citation></ref><ref id="B14228463"><element-citation xmlns:xlink="http://www.w3.org/1999/xlink" publication-type="article" xlink:type="simple"><person-group person-group-type="author"><name name-style="western"><surname>Sekimoto</surname><given-names>S.</given-names></name></person-group><year>2014</year><article-title>Review of Japanese <tp:taxon-name><tp:taxon-name-part taxon-name-part-type="family" reg="Myrmeleontidae">Myrmeleontidae</tp:taxon-name-part></tp:taxon-name> (<tp:taxon-name><tp:taxon-name-part taxon-name-part-type="order" reg="Neuroptera">Neuroptera</tp:taxon-name-part></tp:taxon-name>)</article-title><source><tp:taxon-name><tp:taxon-name-part taxon-name-part-type="class" reg="Insecta">Insecta</tp:taxon-name-part></tp:taxon-name> Matsumurana</source><volume>70</volume><fpage>1</fpage><lpage>87</lpage></element-citation></ref><ref id="B14228489"><element-citation xmlns:xlink="http://www.w3.org/1999/xlink" publication-type="website" xlink:type="simple"><person-group person-group-type="author"><name name-style="western"><surname>Oswald</surname><given-names>J. D.</given-names></name></person-group><article-title>Neuropterida species of the world. Lacewing Digital Library, Research Publication No. 1</article-title><uri xlink:type="simple">http://lacewing.tamu.edu/SpeciesCatalog/Main</uri><date-in-citation content-type="access-date">2026-04-30T00:36:48+00:00</date-in-citation></element-citation></ref></ref-list></tp:taxon-treatment>
