# Supplementary material for: New report of two Nemoleontinae species from the Korean Peninsula (Neuroptera, Myrmeleontiformia, Myrmeleontidae)
Source: Biodivers Data J. 2026 Jul 6;14:e203903. doi: 10.3897/BDJ.14.e203903 (PMC13366055; doi:10.3897/BDJ.14.e203903)
Supplement: XML Treatment for Pseudoformicaleo nubecula [file BDJ.14.e203903-treatment2.xml]

<!DOCTYPE tp:taxon-treatment
  PUBLIC "-//TaxonX//DTD Taxonomic Treatment Publishing DTD v0 20100105//EN" "tax-treatment-NSO.dtd">
<tp:taxon-treatment xmlns:tp="http://www.plazi.org/taxpub"><tp:treatment-meta><mixed-citation publication-type="journal"><person-group><name><surname>Kim</surname><given-names>Jiseung</given-names></name><name><surname>Yang</surname><given-names>Jaegwan</given-names></name><name><surname>Kim</surname><given-names>Sora</given-names></name></person-group><article-title>New report of two <tp:taxon-name><tp:taxon-name-part taxon-name-part-type="subfamily" reg="Nemoleontinae">Nemoleontinae</tp:taxon-name-part></tp:taxon-name> species from the Korean Peninsula (<tp:taxon-name><tp:taxon-name-part taxon-name-part-type="order" reg="Neuroptera">Neuroptera</tp:taxon-name-part></tp:taxon-name>, <tp:taxon-name><tp:taxon-name-part taxon-name-part-type="suborder" reg="Myrmeleontiformia">Myrmeleontiformia</tp:taxon-name-part></tp:taxon-name>, <tp:taxon-name><tp:taxon-name-part taxon-name-part-type="family" reg="Myrmeleontidae">Myrmeleontidae</tp:taxon-name-part></tp:taxon-name>)</article-title><source>Biodivers Data J</source><day>06</day><month>07</month><year>2026</year><volume>14</volume><pub-id pub-id-type="doi">10.3897/BDJ.14.e203903</pub-id></mixed-citation></tp:treatment-meta><tp:nomenclature><tp:taxon-name><object-id xmlns:xlink="http://www.w3.org/1999/xlink" content-type="arpha" xlink:type="simple">6F605FA8-9163-5C21-BA90-11AE6E0B634E</object-id><tp:taxon-name-part taxon-name-part-type="genus">Pseudoformicaleo</tp:taxon-name-part> <tp:taxon-name-part taxon-name-part-type="species">nubecula</tp:taxon-name-part></tp:taxon-name><tp:taxon-authority>(Gerstaecker, 1885)</tp:taxon-authority><tp:nomenclature-citation-list><tp:nomenclature-citation><tp:taxon-name><tp:taxon-name-part taxon-name-part-type="genus" reg="Creagris">Creagris</tp:taxon-name-part> <tp:taxon-name-part taxon-name-part-type="species" reg="nubecula">nubecula</tp:taxon-name-part></tp:taxon-name><comment> Gerstaecker, 1885 - <xref ref-type="bibr" rid="B14228905">Gerstaecker 1884</xref>: 101. Type locality: Rockhampton, Australia.</comment></tp:nomenclature-citation><tp:nomenclature-citation><tp:taxon-name><tp:taxon-name-part taxon-name-part-type="genus" reg="Pseudoformicaleo">Pseudoformicaleo</tp:taxon-name-part> <tp:taxon-name-part taxon-name-part-type="species" reg="jacobsoni">jacobsoni</tp:taxon-name-part></tp:taxon-name><comment> van der Weele, 1909 - <xref ref-type="bibr" rid="B14228472">van der Weele 1909</xref>: 25.</comment></tp:nomenclature-citation><tp:nomenclature-citation><tp:taxon-name><tp:taxon-name-part taxon-name-part-type="genus" reg="Pseudoformicaleo">Pseudoformicaleo</tp:taxon-name-part> <tp:taxon-name-part taxon-name-part-type="species" reg="jacobsoni">jacobsoni</tp:taxon-name-part> <tp:taxon-name-part taxon-name-part-type="subspecies" reg="wetterensis">wetterensis</tp:taxon-name-part></tp:taxon-name><comment> van der Weele, 1909 - <xref ref-type="bibr" rid="B14228472">van der Weele 1909</xref>: 27.</comment></tp:nomenclature-citation><tp:nomenclature-citation><tp:taxon-name><tp:taxon-name-part taxon-name-part-type="genus" reg="Creagris">Creagris</tp:taxon-name-part> <tp:taxon-name-part taxon-name-part-type="species" reg="matsuokae">matsuokae</tp:taxon-name-part></tp:taxon-name><comment> Okamoto, 1910 - <xref ref-type="bibr" rid="B14229515">Okamoto 1910</xref>: 282.</comment></tp:nomenclature-citation><tp:nomenclature-citation><tp:taxon-name><tp:taxon-name-part taxon-name-part-type="genus" reg="Protoplectron">Protoplectron</tp:taxon-name-part> <tp:taxon-name-part taxon-name-part-type="species" reg="costatus">costatus</tp:taxon-name-part></tp:taxon-name><comment> Banks, 1910 - <xref ref-type="bibr" rid="B14229556">Banks 1910</xref>: 41.</comment></tp:nomenclature-citation><tp:nomenclature-citation><tp:taxon-name><tp:taxon-name-part taxon-name-part-type="genus" reg="Tahulus">Tahulus</tp:taxon-name-part> <tp:taxon-name-part taxon-name-part-type="species" reg="caligatus">caligatus</tp:taxon-name-part></tp:taxon-name><comment> Navás, 1912 - <xref ref-type="bibr" rid="B14228941">Navás 1912</xref>: 113.</comment></tp:nomenclature-citation><tp:nomenclature-citation><tp:taxon-name><tp:taxon-name-part taxon-name-part-type="genus" reg="Creagris">Creagris</tp:taxon-name-part> <tp:taxon-name-part taxon-name-part-type="species" reg="horikawae">horikawae</tp:taxon-name-part></tp:taxon-name><comment> Nakahara, 1913 - <xref ref-type="bibr" rid="B14229547">Nakahara 1913</xref>: 527.</comment></tp:nomenclature-citation><tp:nomenclature-citation><tp:taxon-name><tp:taxon-name-part taxon-name-part-type="genus" reg="Pseudoplectron">Pseudoplectron</tp:taxon-name-part> <tp:taxon-name-part taxon-name-part-type="species" reg="costatus">costatus</tp:taxon-name-part></tp:taxon-name><comment> (Banks, 1910): <xref ref-type="bibr" rid="B14228923">Navás 1914b</xref>: 467.</comment></tp:nomenclature-citation><tp:nomenclature-citation><tp:taxon-name><tp:taxon-name-part taxon-name-part-type="genus" reg="Tahulus">Tahulus</tp:taxon-name-part> <tp:taxon-name-part taxon-name-part-type="species" reg="asthenicus">asthenicus</tp:taxon-name-part></tp:taxon-name><comment> Navás, 1914 - <xref ref-type="bibr" rid="B14228932">Navás 1914c</xref>: 140.</comment></tp:nomenclature-citation><tp:nomenclature-citation><tp:taxon-name><tp:taxon-name-part taxon-name-part-type="genus" reg="Tahulus">Tahulus</tp:taxon-name-part> <tp:taxon-name-part taxon-name-part-type="species" reg="ignobilis">ignobilis</tp:taxon-name-part></tp:taxon-name><comment> Navás, 1914 - <xref ref-type="bibr" rid="B14228923">Navás 1914b</xref>: 115.</comment></tp:nomenclature-citation><tp:nomenclature-citation><tp:taxon-name><tp:taxon-name-part taxon-name-part-type="genus" reg="Gama">Gama</tp:taxon-name-part> <tp:taxon-name-part taxon-name-part-type="species" reg="matsuokae">matsuokae</tp:taxon-name-part></tp:taxon-name><comment> (Okamoto, 1910): <xref ref-type="bibr" rid="B14229538">Banks 1937</xref>: 287.</comment></tp:nomenclature-citation><tp:nomenclature-citation><tp:taxon-name><tp:taxon-name-part taxon-name-part-type="genus" reg="Exiliunguleon">Exiliunguleon</tp:taxon-name-part> <tp:taxon-name-part taxon-name-part-type="species" reg="nanus">nanus</tp:taxon-name-part></tp:taxon-name><comment> Yang, 1999 - <xref ref-type="bibr" rid="B14229524">Yang 1999</xref>: 154.</comment></tp:nomenclature-citation><tp:nomenclature-citation><tp:taxon-name><tp:taxon-name-part taxon-name-part-type="genus" reg="Creoleon">Creoleon</tp:taxon-name-part> <tp:taxon-name-part taxon-name-part-type="species" reg="matsuokae">matsuokae</tp:taxon-name-part></tp:taxon-name><comment> (Okamoto, 1910): <xref ref-type="bibr" rid="B14228896">Lin et al. 2019</xref>: 136.</comment></tp:nomenclature-citation><tp:nomenclature-citation><tp:taxon-name><tp:taxon-name-part taxon-name-part-type="genus" reg="Pseudoformicaleo">Pseudoformicaleo</tp:taxon-name-part> <tp:taxon-name-part taxon-name-part-type="species" reg="asthenicus">asthenicus</tp:taxon-name-part></tp:taxon-name><comment> (Navás, 1914): <xref ref-type="bibr" rid="B14228896">Lin et al. 2019</xref>: 136.</comment></tp:nomenclature-citation><tp:nomenclature-citation><tp:taxon-name><tp:taxon-name-part taxon-name-part-type="genus" reg="Pseudoformicaleo">Pseudoformicaleo</tp:taxon-name-part> <tp:taxon-name-part taxon-name-part-type="species" reg="caligatus">caligatus</tp:taxon-name-part></tp:taxon-name><comment> (Navás, 1912): <xref ref-type="bibr" rid="B14228896">Lin et al. 2019</xref>: 136.</comment></tp:nomenclature-citation><tp:nomenclature-citation><tp:taxon-name><tp:taxon-name-part taxon-name-part-type="genus" reg="Pseudoformicaleo">Pseudoformicaleo</tp:taxon-name-part> <tp:taxon-name-part taxon-name-part-type="species" reg="nubecula">nubecula</tp:taxon-name-part></tp:taxon-name><comment> (Gerstaecker, 1885): <xref ref-type="bibr" rid="B14228826">Esben-Petersen 1915</xref>: 67; <xref ref-type="bibr" rid="B14228835">Esben-Petersen 1920</xref>: 191; <xref ref-type="bibr" rid="B14228563">New 1985</xref>: 43; <xref ref-type="bibr" rid="B14228853">Stange et al. 2003</xref>: 102; <xref ref-type="bibr" rid="B14228861">Stange 2004</xref>: 122; <xref ref-type="bibr" rid="B14228870">Krivokhatsky et al. 2012</xref>: 573; <xref ref-type="bibr" rid="B14228879">Yoshitomi et al. 2013</xref>: 3; <xref ref-type="bibr" rid="B14228463">Sekimoto 2014</xref>: 71; <xref ref-type="bibr" rid="B14228454">Matsumoto et al. 2016</xref>: 107; <xref ref-type="bibr" rid="B14228481">Wang et al. 2018</xref>: 139; <xref ref-type="bibr" rid="B14228509">Balakrishnan et al. 2024</xref>: 3.</comment></tp:nomenclature-citation></tp:nomenclature-citation-list></tp:nomenclature><tp:treatment-sec sec-type="materials"><title>Materials</title><list list-type="alpha-lower" list-content="occurrences"><list-item><p><bold>Type status:</bold> <named-content xmlns:xlink="http://www.w3.org/1999/xlink" content-type="dwc:typeStatus" xlink:type="simple">Other material</named-content>. <bold>Occurrence:</bold> recordedBy: <named-content xmlns:xlink="http://www.w3.org/1999/xlink" content-type="dwc:recordedBy" xlink:type="simple">Minkyu Jeong</named-content>; individualCount: <named-content xmlns:xlink="http://www.w3.org/1999/xlink" content-type="dwc:individualCount" xlink:type="simple">1</named-content>; sex: <named-content xmlns:xlink="http://www.w3.org/1999/xlink" content-type="dwc:sex" xlink:type="simple">1 male</named-content>; lifeStage: <named-content xmlns:xlink="http://www.w3.org/1999/xlink" content-type="dwc:lifeStage" xlink:type="simple">adult</named-content>; occurrenceID: <named-content xmlns:xlink="http://www.w3.org/1999/xlink" content-type="dwc:occurrenceID" xlink:type="simple">BFF2D947-EA79-5871-A861-B46CB74D347D</named-content>; <bold>Taxon:</bold> scientificName: <named-content xmlns:xlink="http://www.w3.org/1999/xlink" content-type="dwc:scientificName" xlink:type="simple"><italic><tp:taxon-name><tp:taxon-name-part taxon-name-part-type="genus" reg="Pseudoformicaleo">Pseudoformicaleo</tp:taxon-name-part> <tp:taxon-name-part taxon-name-part-type="species" reg="nubecula">nubecula</tp:taxon-name-part></tp:taxon-name></italic></named-content>; <bold>Location:</bold> country: <named-content xmlns:xlink="http://www.w3.org/1999/xlink" content-type="dwc:country" xlink:type="simple">South Korea</named-content>; stateProvince: <named-content xmlns:xlink="http://www.w3.org/1999/xlink" content-type="dwc:stateProvince" xlink:type="simple">Jeollanam-do</named-content>; locality: <named-content xmlns:xlink="http://www.w3.org/1999/xlink" content-type="dwc:locality" xlink:type="simple">Shinan-gun, Bigeum-myeon, Naewol-ri</named-content>; <bold>Identification:</bold> identifiedBy: <named-content xmlns:xlink="http://www.w3.org/1999/xlink" content-type="dwc:identifiedBy" xlink:type="simple">Jiseung Kim</named-content>; <bold>Event:</bold> eventDate: <named-content xmlns:xlink="http://www.w3.org/1999/xlink" content-type="dwc:eventDate" xlink:type="simple">2024-07-27</named-content>; <bold>Record Level:</bold> institutionCode: <named-content xmlns:xlink="http://www.w3.org/1999/xlink" content-type="dwc:institutionCode" xlink:type="simple">JBNU</named-content></p></list-item><list-item><p><bold>Type status:</bold> <named-content xmlns:xlink="http://www.w3.org/1999/xlink" content-type="dwc:typeStatus" xlink:type="simple">Other material</named-content>. <bold>Occurrence:</bold> recordedBy: <named-content xmlns:xlink="http://www.w3.org/1999/xlink" content-type="dwc:recordedBy" xlink:type="simple">Jiseung Kim and Jaegwan Yang</named-content>; individualCount: <named-content xmlns:xlink="http://www.w3.org/1999/xlink" content-type="dwc:individualCount" xlink:type="simple">3</named-content>; sex: <named-content xmlns:xlink="http://www.w3.org/1999/xlink" content-type="dwc:sex" xlink:type="simple">2 males, 1 female</named-content>; lifeStage: <named-content xmlns:xlink="http://www.w3.org/1999/xlink" content-type="dwc:lifeStage" xlink:type="simple">adult</named-content>; occurrenceID: <named-content xmlns:xlink="http://www.w3.org/1999/xlink" content-type="dwc:occurrenceID" xlink:type="simple">7D09068B-44FE-51C4-AE46-7F2875531F58</named-content>; <bold>Taxon:</bold> scientificName: <named-content xmlns:xlink="http://www.w3.org/1999/xlink" content-type="dwc:scientificName" xlink:type="simple"><italic><tp:taxon-name><tp:taxon-name-part taxon-name-part-type="genus" reg="Pseudoformicaleo">Pseudoformicaleo</tp:taxon-name-part> <tp:taxon-name-part taxon-name-part-type="species" reg="nubecula">nubecula</tp:taxon-name-part></tp:taxon-name></italic></named-content>; <bold>Location:</bold> country: <named-content xmlns:xlink="http://www.w3.org/1999/xlink" content-type="dwc:country" xlink:type="simple">South Korea</named-content>; stateProvince: <named-content xmlns:xlink="http://www.w3.org/1999/xlink" content-type="dwc:stateProvince" xlink:type="simple">Jeollanam-do</named-content>; locality: <named-content xmlns:xlink="http://www.w3.org/1999/xlink" content-type="dwc:locality" xlink:type="simple">Shinan-gun, Bigeum-myeon, Naewol-ri</named-content>; verbatimElevation: <named-content xmlns:xlink="http://www.w3.org/1999/xlink" content-type="dwc:verbatimElevation" xlink:type="simple">28 m</named-content>; decimalLatitude: <named-content xmlns:xlink="http://www.w3.org/1999/xlink" content-type="dwc:decimalLatitude" xlink:type="simple">34.752081</named-content>; decimalLongitude: <named-content xmlns:xlink="http://www.w3.org/1999/xlink" content-type="dwc:decimalLongitude" xlink:type="simple">125.896569</named-content>; <bold>Identification:</bold> identifiedBy: <named-content xmlns:xlink="http://www.w3.org/1999/xlink" content-type="dwc:identifiedBy" xlink:type="simple">Jiseung Kim</named-content>; <bold>Event:</bold> eventDate: <named-content xmlns:xlink="http://www.w3.org/1999/xlink" content-type="dwc:eventDate" xlink:type="simple">2025-08-13</named-content>; <bold>Record Level:</bold> institutionCode: <named-content xmlns:xlink="http://www.w3.org/1999/xlink" content-type="dwc:institutionCode" xlink:type="simple">JBNU</named-content></p></list-item></list></tp:treatment-sec><tp:treatment-sec sec-type="Description"><title>Description</title><p><bold>Male, adult</bold>.</p><p><bold>Head</bold> (Fig. <xref ref-type="fig" rid="F14228186">1</xref>B, C). Vertex slightly narrow, moderately raised, dark gray, with two rows of dark spots. Frons yellow, with broad dark brown marking surrounding eye and base of antenna, with sparse dark setae; clypeus yellow, with long pale yellow hairs. Antenna dark brown, slightly short, with well defined club, densely covered with short black hairs; flagellum comprising approximately 38 flagellomeres, each flagellomere with distal yellow annulation. Labrum yellow, with short black setae; maxillary palpus dark brown; labial palpus yellowish brown.</p><p><bold>Thorax</bold> (Fig. <xref ref-type="fig" rid="F14228186">1</xref>C). Pronotum narrow, length longer than width, dark gray, with long black and white hairs. Mesonotum dark gray, with long white hairs. Metanotum dark gray, with dark transverse stripe at middle, with short white hairs.</p><p><bold>Legs</bold>. Coxae mostly gray, moderately covered with long white hairs. Femora mostly dark brown, partly yellowish brown, moderately covered with black and white hairs. Tibiae mostly dark brown, partly yellowish brown, moderately covered with long black and white hairs. Tibial spurs yellowish brown, long, slightly curved, approximately as long as tarsomere 1. Tarsi dark brown; tarsomere 1 much longer than combined lengths of tarsomeres 2–4; tarsomere 5 approximately as long as tarsomere 1. Claws reddish brown, approximately as long as combined lengths of tarsomeres 2–4, toothed.</p><p><bold>Wings</bold> (Fig. <xref ref-type="fig" rid="F14228186">1</xref>A). With dark brown markings. Forewings veins and crossveins dark brown and pale yellow; presectoral area with six or seven crossveins; RP arising beyond CuA fork; CuP supporting one cell before fusing with 1A; 2A and 3A separate; pterostigma white, with proximal dark brown spot; anterior Banksian lines absent; posterior Banksian lines absent. Hindwing shorter and narrower than forewing; presectoral area with one crossvein; RP arising before MP fork; pterostigma white; anterior Banksian lines absent; posterior Banksian lines absent.</p><p><bold>Abdomen</bold> (Fig. <xref ref-type="fig" rid="F14228186">1</xref>A, Fig. <xref ref-type="fig" rid="F14228188">2</xref>A). Longer than hindwing, dark gray, densely covered with short black and white setae.</p><p><bold>Genitalia</bold> (Fig. <xref ref-type="fig" rid="F14228186">1</xref>D, E, H–K). Ectoproct semicircular, covered with long black setae. Sternite IX narrow, triangular, covered with long black setae. Gonarcus brown, arched. Mediuncus absent. Parameres well sclerotized, dark brown, with long black setae, moderately hooked in lateral view.</p><p><bold>Size</bold>. BL: 29.1–30.5 mm; FWL: 22.1–24.1 mm; HWL: 20.1–21.4 mm.</p><p><bold>Female, adult</bold>.</p><p>Except length of abdomen and terminalia, generally similar to male. Female abdomen shorter than hindwing (Fig. <xref ref-type="fig" rid="F14228188">2</xref>B). Terminalia (Fig. <xref ref-type="fig" rid="F14228186">1</xref>F, G): tergite VIII wider than tergite IX; tergite IX narrow, rectangular in lateral view; ectoproct semicircular in lateral view; lateral gonapophyses semicircular in lateral view, smaller than ectoproct; posterior gonapophyses short, with long black setae; anterior gonapophyses absent; pregenital plate absent.</p><p><bold>Size</bold>. BL: 26.3 mm; FWL: 23.8 mm; HWL: 21.7 mm.</p></tp:treatment-sec><tp:treatment-sec sec-type="Diagnosis"><title>Diagnosis</title><p><italic><tp:taxon-name><tp:taxon-name-part taxon-name-part-type="genus" reg="Pseudoformicaleo">Pseudoformicaleo</tp:taxon-name-part> <tp:taxon-name-part taxon-name-part-type="species" reg="nubecula">nubecula</tp:taxon-name-part></tp:taxon-name></italic> is the smallest myrmeleontid species in Korea, with the male abdomen being shorter than the hindwing. In the forewing, 1A and 2A lack crossveins, RP has 11–12 radial veins, and pterostigma has proximal dark brown spot. In the hindwing, RP has 10 radial veins.</p></tp:treatment-sec><tp:treatment-sec sec-type="Distribution"><title>Distribution</title><p>Korea (new record), Australia, China, Indonesia, Japan, Malaysia, Palau, Papua New Guinea, Sri Lanka, Vietnam, India, Thailand (<xref ref-type="bibr" rid="B14228463">Sekimoto 2014</xref>, <xref ref-type="bibr" rid="B14228509">Balakrishnan et al. 2024</xref>).</p></tp:treatment-sec><tp:treatment-sec sec-type="Ecology"><title>Ecology</title><p><italic><tp:taxon-name><tp:taxon-name-part taxon-name-part-type="genus" reg="Pseudoformicaleo">Pseudoformicaleo</tp:taxon-name-part> <tp:taxon-name-part taxon-name-part-type="species" reg="nubecula">nubecula</tp:taxon-name-part></tp:taxon-name></italic> was observed in a rocky hill resting on plant stems at night (Fig. <xref ref-type="fig" rid="F14228192">3</xref>). Larvae are known to be ambush hunters but were not examined during this study; for details on their ecology, refer to <xref ref-type="bibr" rid="B14228454">Matsumoto et al. (2016)</xref>.</p></tp:treatment-sec><tp:treatment-sec sec-type="Notes"><title>Notes</title><p><italic><tp:taxon-name><tp:taxon-name-part taxon-name-part-type="genus" reg="Pseudoformicaleo">Pseudoformicaleo</tp:taxon-name-part> <tp:taxon-name-part taxon-name-part-type="species" reg="nubecula">nubecula</tp:taxon-name-part></tp:taxon-name></italic> has a very broad distribution extending from Asia to Australia and is known to show various morphological variations, so additional molecular research is required (<xref ref-type="bibr" rid="B14228509">Balakrishnan et al. 2024</xref>).</p><p>Suggested vernacular Korean name is “Kko-ri-myeong-ju-jam-ja-ri”, referring to the long abdomen of the male.</p></tp:treatment-sec><tp:treatment-sec><!--Section generated to contain objects referenced in tp:taxon-treatment.--><fig id="F14228186" position="float" orientation="portrait"><object-id xmlns:xlink="http://www.w3.org/1999/xlink" content-type="arpha" xlink:type="simple">CCD605CB-2CF1-51AB-86B5-7936D1DB0DD5</object-id><object-id xmlns:xlink="http://www.w3.org/1999/xlink" content-type="doi" xlink:type="simple">10.3897/BDJ.14.e203903.figure3</object-id><label>Figure 1.</label><caption><p><italic><tp:taxon-name><tp:taxon-name-part taxon-name-part-type="genus" reg="Pseudoformicaleo">Pseudoformicaleo</tp:taxon-name-part> <tp:taxon-name-part taxon-name-part-type="species" reg="nubecula">nubecula</tp:taxon-name-part></tp:taxon-name></italic> (Gerstaecker), adult. <bold>A</bold> Dorsal habitus, male; <bold>B</bold> head, frontal view; <bold>C</bold> head and thorax, dorsal view; <bold>D, E</bold> male terminalia: lateral view (<bold>D</bold>) and ventral view (<bold>E</bold>); <bold>F, G</bold> female terminalia: lateral view (<bold>F</bold>) and ventral view (<bold>G</bold>); <bold>H, K</bold> male genitalia: dorsal view (<bold>H</bold>) and ventral view (<bold>K</bold>); <bold>J</bold> lateral view; <bold>K</bold> caudal view.</p></caption><graphic xmlns:xlink="http://www.w3.org/1999/xlink" xlink:href="bdj-14-e203903-g001.png" position="float" id="oo_1650763.png" orientation="portrait" xlink:type="simple"><uri content-type="original_file" xlink:type="simple">https://binary.pensoft.net/fig/1650763</uri></graphic></fig><fig id="F14228188" position="float" orientation="portrait"><object-id xmlns:xlink="http://www.w3.org/1999/xlink" content-type="arpha" xlink:type="simple">48E3E1A4-23C4-5DDB-84CC-D0D12B59C62B</object-id><object-id xmlns:xlink="http://www.w3.org/1999/xlink" content-type="doi" xlink:type="simple">10.3897/BDJ.14.e203903.figure3</object-id><label>Figure 2.</label><caption><p><italic><tp:taxon-name><tp:taxon-name-part taxon-name-part-type="genus" reg="Pseudoformicaleo">Pseudoformicaleo</tp:taxon-name-part> <tp:taxon-name-part taxon-name-part-type="species" reg="nubecula">nubecula</tp:taxon-name-part></tp:taxon-name></italic> (Gerstaecker), living adult. <bold>A</bold> Male; <bold>B</bold> female.</p></caption><graphic xmlns:xlink="http://www.w3.org/1999/xlink" xlink:href="bdj-14-e203903-g002.png" position="float" id="oo_1650761.png" orientation="portrait" xlink:type="simple"><uri content-type="original_file" xlink:type="simple">https://binary.pensoft.net/fig/1650761</uri></graphic></fig><fig id="F14228192" position="float" orientation="portrait"><object-id xmlns:xlink="http://www.w3.org/1999/xlink" content-type="arpha" xlink:type="simple">304BF000-BB72-5CBC-ADF6-8BDBB5998798</object-id><object-id xmlns:xlink="http://www.w3.org/1999/xlink" content-type="doi" xlink:type="simple">10.3897/BDJ.14.e203903.figure2</object-id><label>Figure 3.</label><caption><p>Habitat. Rocky hill and coastal forest behind the natural coastal dune (Naewol-ri).</p></caption><graphic xmlns:xlink="http://www.w3.org/1999/xlink" xlink:href="bdj-14-e203903-g003.png" position="float" id="oo_1650764.PNG" orientation="portrait" xlink:type="simple"><uri content-type="original_file" xlink:type="simple">https://binary.pensoft.net/fig/1650764</uri></graphic></fig></tp:treatment-sec><ref-list><ref id="B14228905"><element-citation xmlns:xlink="http://www.w3.org/1999/xlink" publication-type="article" xlink:type="simple"><person-group person-group-type="author"><name name-style="western"><surname>Gerstaecker</surname><given-names>A.</given-names></name></person-group><year>1884</year><article-title>Zwei fernere decaden Australischer <tp:taxon-name><tp:taxon-name-part taxon-name-part-type="order" reg="Neuroptera">Neuroptera</tp:taxon-name-part></tp:taxon-name> <tp:taxon-name><tp:taxon-name-part taxon-name-part-type="order" reg="Megaloptera">Megaloptera</tp:taxon-name-part></tp:taxon-name></article-title><source>Mitt[h]eilungen aus dem Naturwissenschaftlichen Verein für Neu-Vorpommern und Rugen</source><volume>16</volume><fpage>84</fpage><lpage>116</lpage></element-citation></ref><ref id="B14228472"><element-citation xmlns:xlink="http://www.w3.org/1999/xlink" publication-type="article" xlink:type="simple"><person-group person-group-type="author"><name name-style="western"><surname>van der Weele</surname><given-names>H. W.</given-names></name></person-group><year>1909</year><article-title><tp:taxon-name><tp:taxon-name-part taxon-name-part-type="order" reg="Mecoptera">Mecoptera</tp:taxon-name-part></tp:taxon-name> and <tp:taxon-name><tp:taxon-name-part taxon-name-part-type="order" reg="Planipennia">Planipennia</tp:taxon-name-part></tp:taxon-name> of Insulinde</article-title><source>Notes from the Leyden Museum</source><volume>31</volume><fpage>1</fpage><lpage>100</lpage></element-citation></ref><ref id="B14229515"><element-citation xmlns:xlink="http://www.w3.org/1999/xlink" publication-type="article" xlink:type="simple"><person-group person-group-type="author"><name name-style="western"><surname>Okamoto</surname><given-names>H.</given-names></name></person-group><year>1910</year><article-title>Die Myrmeleoniden Japans</article-title><source>Wiener Entomologische Zeitung</source><volume>29</volume><fpage>275</fpage><lpage>300</lpage><pub-id pub-id-type="doi">10.5962/bhl.part.23335</pub-id></element-citation></ref><ref id="B14229556"><element-citation xmlns:xlink="http://www.w3.org/1999/xlink" publication-type="article" xlink:type="simple"><person-group person-group-type="author"><name name-style="western"><surname>Banks</surname><given-names>N.</given-names></name></person-group><year>1910</year><article-title><tp:taxon-name><tp:taxon-name-part taxon-name-part-type="family" reg="Myrmeleonidae">Myrmeleonidae</tp:taxon-name-part></tp:taxon-name> from Australia</article-title><source>Annals of the Entomological Society of America</source><volume>3</volume><fpage>40</fpage><lpage>44</lpage><pub-id pub-id-type="doi">10.1093/aesa/3.1.40</pub-id></element-citation></ref><ref id="B14228941"><element-citation xmlns:xlink="http://www.w3.org/1999/xlink" publication-type="article" xlink:type="simple"><person-group person-group-type="author"><name name-style="western"><surname>Navás</surname><given-names>L.</given-names></name></person-group><year>1912</year><article-title>Myrmeléonides nouveaux de l’extrème Orient (<tp:taxon-name><tp:taxon-name-part taxon-name-part-type="order" reg="Neuroptera">Neuroptera</tp:taxon-name-part></tp:taxon-name>)</article-title><source>Revue Russe d’Entomologie</source><volume>12</volume><fpage>105</fpage><lpage>119</lpage></element-citation></ref><ref id="B14229547"><element-citation xmlns:xlink="http://www.w3.org/1999/xlink" publication-type="article" xlink:type="simple"><person-group person-group-type="author"><name name-style="western"><surname>Nakahara</surname><given-names>W.</given-names></name></person-group><year>1913</year><article-title>On the Japanese <tp:taxon-name><tp:taxon-name-part taxon-name-part-type="family" reg="Myrmeleontidae">Myrmeleontidae</tp:taxon-name-part></tp:taxon-name></article-title><source>Zoological Magazine</source><volume>25</volume><fpage>527</fpage><lpage>528</lpage></element-citation></ref><ref id="B14228923"><element-citation xmlns:xlink="http://www.w3.org/1999/xlink" publication-type="article" xlink:type="simple"><person-group person-group-type="author"><name name-style="western"><surname>Navás</surname><given-names>L.</given-names></name></person-group><year>1914</year><article-title>Neurópteros nuevos o poco conocidos (Segunda [II] serie)</article-title><source>Memorias de la Real Academia de Ciencias y Artes de Barcelona</source><volume>3</volume><issue>11</issue><fpage>105</fpage><lpage>119</lpage></element-citation></ref><ref id="B14228932"><element-citation xmlns:xlink="http://www.w3.org/1999/xlink" publication-type="article" xlink:type="simple"><person-group person-group-type="author"><name name-style="western"><surname>Navás</surname><given-names>L.</given-names></name></person-group><year>1914</year><article-title>Névroptères de l’Indo-Chinee. 1re série</article-title><source><tp:taxon-name><tp:taxon-name-part taxon-name-part-type="class" reg="Insecta">Insecta</tp:taxon-name-part></tp:taxon-name>, Rennes</source><volume>4</volume><fpage>133</fpage><lpage>142</lpage></element-citation></ref><ref id="B14229538"><element-citation xmlns:xlink="http://www.w3.org/1999/xlink" publication-type="article" xlink:type="simple"><person-group person-group-type="author"><name name-style="western"><surname>Banks</surname><given-names>N.</given-names></name></person-group><year>1937</year><article-title>Neuropteroid insects from Formosa</article-title><source>Philippine Journal of Science</source><volume>62</volume><fpage>255</fpage><lpage>291</lpage></element-citation></ref><ref id="B14229524"><element-citation xmlns:xlink="http://www.w3.org/1999/xlink" publication-type="chapter" xlink:type="simple"><person-group person-group-type="author"><name name-style="western"><surname>Yang</surname><given-names>C. K.</given-names></name></person-group><year>1999</year><chapter-title>Myrmeleonidae</chapter-title><person-group person-group-type="editor"><name name-style="western"><surname>Huang</surname><given-names>B. K.</given-names></name></person-group><source>Fauna of Insects fujian Province of China</source><volume>3</volume><publisher-name>Fujian Science and Technology Press</publisher-name><publisher-loc>Fuzhou</publisher-loc><size units="page">354</size><comment content-type="language">Chinese</comment></element-citation></ref><ref id="B14228896"><element-citation xmlns:xlink="http://www.w3.org/1999/xlink" publication-type="article" xlink:type="simple"><person-group person-group-type="author"><name name-style="western"><surname>Lin</surname><given-names>Y. H.</given-names></name><name name-style="western"><surname>Tsao</surname><given-names>Y. J.</given-names></name><name name-style="western"><surname>Ko</surname><given-names>C. C.</given-names></name></person-group><year>2019</year><article-title>Checklist of <tp:taxon-name><tp:taxon-name-part taxon-name-part-type="family" reg="Myrmeleontidae">Myrmeleontidae</tp:taxon-name-part></tp:taxon-name> (<tp:taxon-name><tp:taxon-name-part taxon-name-part-type="class" reg="Insecta">Insecta</tp:taxon-name-part></tp:taxon-name>: <tp:taxon-name><tp:taxon-name-part taxon-name-part-type="order" reg="Neuroptera">Neuroptera</tp:taxon-name-part></tp:taxon-name>) of Taiwan</article-title><source>Formosan Entomologist</source><volume>39</volume><fpage>134</fpage><lpage>149</lpage><pub-id pub-id-type="doi">10.6662/TESFE.201911_39(4).002</pub-id></element-citation></ref><ref id="B14228826"><element-citation xmlns:xlink="http://www.w3.org/1999/xlink" publication-type="article" xlink:type="simple"><person-group person-group-type="author"><name name-style="western"><surname>Esben-Petersen</surname><given-names>P.</given-names></name></person-group><year>1915</year><article-title>Australian <tp:taxon-name><tp:taxon-name-part taxon-name-part-type="order" reg="Neuroptera">Neuroptera</tp:taxon-name-part></tp:taxon-name>. Part ii.</article-title><source>Proceedings of the Linnean Society of New South Wales</source><volume>40</volume><fpage>56</fpage><lpage>74</lpage><pub-id pub-id-type="doi">10.5962/bhl.part.18863</pub-id></element-citation></ref><ref id="B14228835"><element-citation xmlns:xlink="http://www.w3.org/1999/xlink" publication-type="article" xlink:type="simple"><person-group person-group-type="author"><name name-style="western"><surname>Esben-Petersen</surname><given-names>P.</given-names></name></person-group><year>1920</year><article-title>Revision of some of the type-specimens of <tp:taxon-name><tp:taxon-name-part taxon-name-part-type="family" reg="Myrmeleonidae">Myrmeleonidae</tp:taxon-name-part></tp:taxon-name>, described by Navas and placed in the Vienna Museum</article-title><source>Annales de la Société Entomologique de Belgique</source><volume>60</volume><fpage>190</fpage><lpage>196</lpage></element-citation></ref><ref id="B14228563"><element-citation xmlns:xlink="http://www.w3.org/1999/xlink" publication-type="article" xlink:type="simple"><person-group person-group-type="author"><name name-style="western"><surname>New</surname><given-names>T. R.</given-names></name></person-group><year>1985</year><article-title>A revision of the Australian <tp:taxon-name><tp:taxon-name-part taxon-name-part-type="family" reg="Myrmeleontidae">Myrmeleontidae</tp:taxon-name-part></tp:taxon-name> (<tp:taxon-name><tp:taxon-name-part taxon-name-part-type="class" reg="Insecta">Insecta</tp:taxon-name-part></tp:taxon-name>: <tp:taxon-name><tp:taxon-name-part taxon-name-part-type="order" reg="Neuroptera">Neuroptera</tp:taxon-name-part></tp:taxon-name>). I. Introduction, <tp:taxon-name><tp:taxon-name-part taxon-name-part-type="tribe" reg="Myrmeleontini">Myrmeleontini</tp:taxon-name-part></tp:taxon-name>, <tp:taxon-name><tp:taxon-name-part taxon-name-part-type="tribe" reg="Protoplectrini">Protoplectrini</tp:taxon-name-part></tp:taxon-name>.</article-title><source>Australian Journal of Zoology Supplementary Series</source><volume>104</volume><fpage>1</fpage><lpage>90</lpage><pub-id pub-id-type="doi">10.1071/AJZS104</pub-id></element-citation></ref><ref id="B14228853"><element-citation xmlns:xlink="http://www.w3.org/1999/xlink" publication-type="book" xlink:type="simple"><person-group person-group-type="author"><name name-style="western"><surname>Stange</surname><given-names>L. A.</given-names></name><name name-style="western"><surname>Miller</surname><given-names>R. B.</given-names></name><name name-style="western"><surname>Wang</surname><given-names>H. Y.</given-names></name></person-group><year>2003</year><source>Identification and biology of <tp:taxon-name><tp:taxon-name-part taxon-name-part-type="family" reg="Myrmeleontidae">Myrmeleontidae</tp:taxon-name-part></tp:taxon-name> (<tp:taxon-name><tp:taxon-name-part taxon-name-part-type="order" reg="Neuroptera">Neuroptera</tp:taxon-name-part></tp:taxon-name>) in Taiwan</source><publisher-name>I-Lan County Museum of Natural History</publisher-name><publisher-loc>Taipei</publisher-loc><size units="page">160</size></element-citation></ref><ref id="B14228861"><element-citation xmlns:xlink="http://www.w3.org/1999/xlink" publication-type="article" xlink:type="simple"><person-group person-group-type="author"><name name-style="western"><surname>Stange</surname><given-names>L. A.</given-names></name></person-group><year>2004</year><article-title>A systematic catalog, bibliography and classification of the world antlions (<tp:taxon-name><tp:taxon-name-part taxon-name-part-type="class" reg="Insecta">Insecta</tp:taxon-name-part></tp:taxon-name>: <tp:taxon-name><tp:taxon-name-part taxon-name-part-type="order" reg="Neuroptera">Neuroptera</tp:taxon-name-part></tp:taxon-name>: <tp:taxon-name><tp:taxon-name-part taxon-name-part-type="family" reg="Myrmeleontidae">Myrmeleontidae</tp:taxon-name-part></tp:taxon-name>)</article-title><source>Memoirs of the American Entomological Institute</source><volume>74</volume><fpage>1</fpage><lpage>565</lpage></element-citation></ref><ref id="B14228870"><element-citation xmlns:xlink="http://www.w3.org/1999/xlink" publication-type="article" xlink:type="simple"><person-group person-group-type="author"><name name-style="western"><surname>Krivokhatsky</surname><given-names>V. A.</given-names></name><name name-style="western"><surname>Wang</surname><given-names>Z. -I</given-names></name><name name-style="western"><surname>Wang</surname><given-names>X. -I</given-names></name></person-group><year>2012</year><article-title>New records and new synonyms of ant-lions (<tp:taxon-name><tp:taxon-name-part taxon-name-part-type="order" reg="Neuroptera">Neuroptera</tp:taxon-name-part></tp:taxon-name>, <tp:taxon-name><tp:taxon-name-part taxon-name-part-type="family" reg="Myrmeleontidae">Myrmeleontidae</tp:taxon-name-part></tp:taxon-name>) from China</article-title><source>Entomologicheskoe Obozrenie</source><volume>91</volume><fpage>569</fpage><lpage>582</lpage><pub-id pub-id-type="doi">10.1134/S0013873813050059</pub-id></element-citation></ref><ref id="B14228879"><element-citation xmlns:xlink="http://www.w3.org/1999/xlink" publication-type="article" xlink:type="simple"><person-group person-group-type="author"><name name-style="western"><surname>Yoshitomi</surname><given-names>H.</given-names></name><name name-style="western"><surname>Hara</surname><given-names>Y.</given-names></name><name name-style="western"><surname>Matsuno</surname><given-names>S.</given-names></name></person-group><year>2013</year><article-title>Antlion of Ehime Prefecture, Shikoku, Japan. Appendices: Specimens list preserved in Ehime University Museum, and list of Japanese species</article-title><source>Bulletin of Omogo Mountain Museum</source><volume>5</volume><fpage>1</fpage><lpage>10</lpage></element-citation></ref><ref id="B14228463"><element-citation xmlns:xlink="http://www.w3.org/1999/xlink" publication-type="article" xlink:type="simple"><person-group person-group-type="author"><name name-style="western"><surname>Sekimoto</surname><given-names>S.</given-names></name></person-group><year>2014</year><article-title>Review of Japanese <tp:taxon-name><tp:taxon-name-part taxon-name-part-type="family" reg="Myrmeleontidae">Myrmeleontidae</tp:taxon-name-part></tp:taxon-name> (<tp:taxon-name><tp:taxon-name-part taxon-name-part-type="order" reg="Neuroptera">Neuroptera</tp:taxon-name-part></tp:taxon-name>)</article-title><source><tp:taxon-name><tp:taxon-name-part taxon-name-part-type="class" reg="Insecta">Insecta</tp:taxon-name-part></tp:taxon-name> Matsumurana</source><volume>70</volume><fpage>1</fpage><lpage>87</lpage></element-citation></ref><ref id="B14228454"><element-citation xmlns:xlink="http://www.w3.org/1999/xlink" publication-type="article" xlink:type="simple"><person-group person-group-type="author"><name name-style="western"><surname>Matsumoto</surname><given-names>R.</given-names></name><name name-style="western"><surname>Kikuta</surname><given-names>Y.</given-names></name><name name-style="western"><surname>Yoshitomi</surname><given-names>H.</given-names></name></person-group><year>2016</year><article-title>Larvae of three Japanese species of <tp:taxon-name><tp:taxon-name-part taxon-name-part-type="family" reg="Myrmeleontidae">Myrmeleontidae</tp:taxon-name-part></tp:taxon-name> (<tp:taxon-name><tp:taxon-name-part taxon-name-part-type="order" reg="Neuroptera">Neuroptera</tp:taxon-name-part></tp:taxon-name>)</article-title><source>Japanese Journal of Systematic Entomology</source><volume>22</volume><fpage>101</fpage><lpage>108</lpage><pub-id pub-id-type="doi">10.69343/jjsystent.22.1_101</pub-id></element-citation></ref><ref id="B14228481"><element-citation xmlns:xlink="http://www.w3.org/1999/xlink" publication-type="book" xlink:type="simple"><person-group person-group-type="author"><name name-style="western"><surname>Wang</surname><given-names>X.</given-names></name><name name-style="western"><surname>Zhan</surname><given-names>Q.</given-names></name><name name-style="western"><surname>Wang</surname><given-names>A.</given-names></name></person-group><year>2018</year><source>Fauna Sinica <tp:taxon-name><tp:taxon-name-part taxon-name-part-type="class" reg="Insecta">Insecta</tp:taxon-name-part></tp:taxon-name></source><volume>68</volume><publisher-name>Science Press</publisher-name><publisher-loc>Beijing</publisher-loc><size units="page">323</size><comment content-type="language">Chinese</comment></element-citation></ref><ref id="B14228509"><element-citation xmlns:xlink="http://www.w3.org/1999/xlink" publication-type="article" xlink:type="simple"><person-group person-group-type="author"><name name-style="western"><surname>Balakrishnan</surname><given-names>Suryanarayanan Thangalazhi</given-names></name><name name-style="western"><surname>Ábrahám</surname><given-names>Levente</given-names></name><name name-style="western"><surname>Bijoy</surname><given-names>Chenthamarakshan</given-names></name></person-group><year>2024</year><article-title>Contribution to the knowledge of the genus <italic><tp:taxon-name><tp:taxon-name-part taxon-name-part-type="genus" reg="Pseudoformicaleo">Pseudoformicaleo</tp:taxon-name-part></tp:taxon-name></italic> van der Weele, 1909 (<tp:taxon-name><tp:taxon-name-part taxon-name-part-type="order" reg="Neuroptera">Neuroptera</tp:taxon-name-part></tp:taxon-name>: <tp:taxon-name><tp:taxon-name-part taxon-name-part-type="family" reg="Myrmeleontidae">Myrmeleontidae</tp:taxon-name-part></tp:taxon-name>) and new records from India and Thailand</article-title><source>Journal of Insect Biodiversity</source><volume>50</volume><issue>1</issue><fpage>1</fpage><lpage>13</lpage><pub-id pub-id-type="doi">10.12976/jib/2024.50.1.1</pub-id></element-citation></ref></ref-list></tp:taxon-treatment>
