# Supplementary material for: New report of two Nemoleontinae species from the Korean Peninsula (Neuroptera, Myrmeleontiformia, Myrmeleontidae)
Source: Biodivers Data J. 2026 Jul 6;14:e203903. doi: 10.3897/BDJ.14.e203903 (PMC13366055; doi:10.3897/BDJ.14.e203903)
Supplement: XML Treatment for Paraglenurus [file BDJ.14.e203903-treatment3.xml]

<!DOCTYPE tp:taxon-treatment
  PUBLIC "-//TaxonX//DTD Taxonomic Treatment Publishing DTD v0 20100105//EN" "tax-treatment-NSO.dtd">
<tp:taxon-treatment xmlns:tp="http://www.plazi.org/taxpub"><tp:treatment-meta><mixed-citation publication-type="journal"><person-group><name><surname>Kim</surname><given-names>Jiseung</given-names></name><name><surname>Yang</surname><given-names>Jaegwan</given-names></name><name><surname>Kim</surname><given-names>Sora</given-names></name></person-group><article-title>New report of two <tp:taxon-name><tp:taxon-name-part taxon-name-part-type="subfamily" reg="Nemoleontinae">Nemoleontinae</tp:taxon-name-part></tp:taxon-name> species from the Korean Peninsula (<tp:taxon-name><tp:taxon-name-part taxon-name-part-type="order" reg="Neuroptera">Neuroptera</tp:taxon-name-part></tp:taxon-name>, <tp:taxon-name><tp:taxon-name-part taxon-name-part-type="suborder" reg="Myrmeleontiformia">Myrmeleontiformia</tp:taxon-name-part></tp:taxon-name>, <tp:taxon-name><tp:taxon-name-part taxon-name-part-type="family" reg="Myrmeleontidae">Myrmeleontidae</tp:taxon-name-part></tp:taxon-name>)</article-title><source>Biodivers Data J</source><day>06</day><month>07</month><year>2026</year><volume>14</volume><pub-id pub-id-type="doi">10.3897/BDJ.14.e203903</pub-id></mixed-citation></tp:treatment-meta><tp:nomenclature><tp:taxon-name>
            <object-id xmlns:xlink="http://www.w3.org/1999/xlink" content-type="arpha" xlink:type="simple">E4266A11-66E4-5767-8A67-3FA0772A9858</object-id>
            <tp:taxon-name-part taxon-name-part-type="genus">Paraglenurus</tp:taxon-name-part>
          </tp:taxon-name><tp:taxon-authority>van der Weele, 1909</tp:taxon-authority><tp:nomenclature-citation-list><tp:nomenclature-citation><tp:taxon-name>
                <tp:taxon-name-part taxon-name-part-type="genus" reg="Paraglenurus">Paraglenurus</tp:taxon-name-part>
              </tp:taxon-name><comment> van der Weele, 1909 - <xref ref-type="bibr" rid="B14228472">van der Weele 1909</xref>: 29. Type species: <italic><tp:taxon-name><tp:taxon-name-part taxon-name-part-type="genus" reg="Myrmeleon">Myrmeleon</tp:taxon-name-part> <tp:taxon-name-part taxon-name-part-type="species" reg="scopifer">scopifer</tp:taxon-name-part></tp:taxon-name></italic> Gerstaecker, 1887.</comment></tp:nomenclature-citation><tp:nomenclature-citation><tp:taxon-name>
                <tp:taxon-name-part taxon-name-part-type="genus" reg="Glenuroides">Glenuroides</tp:taxon-name-part>
              </tp:taxon-name><comment> Okamoto, 1910 - <xref ref-type="bibr" rid="B14229515">Okamoto 1910</xref>: 294.</comment></tp:nomenclature-citation><tp:nomenclature-citation><tp:taxon-name>
                <tp:taxon-name-part taxon-name-part-type="genus" reg="Eoleon">Eoleon</tp:taxon-name-part>
              </tp:taxon-name><comment> Navás, 1921 - <xref ref-type="bibr" rid="B14229565">Navás 1921</xref>: 65.</comment></tp:nomenclature-citation></tp:nomenclature-citation-list></tp:nomenclature><tp:treatment-sec sec-type="Diagnosis"><title>Diagnosis</title><p>Antenna longer than head plus thoracic length. Eye large, nearly as wide as frons. Leg slender; hind femur plus tibia nearly as long as combined length of head plus thorax; pretarsal claw opposable. Male paramere curved slender plate-like; mediuncus prominent. Female tergite VII with some thick setae on posterior margin; posterior gonapophyses elongate, digitiform; lateral gonapophyses covered with thick digging setae (<xref ref-type="bibr" rid="B14228527">Zheng and Liu 2025</xref>).</p></tp:treatment-sec><tp:treatment-sec sec-type="Distribution"><title>Distribution</title><p>Palaearctic (China, Japan, Korea, Russia (Far East)), Oriental (Indonesia, Vietnam), Afrotropical (Madagascar, Seychelles) (<xref ref-type="bibr" rid="B14228463">Sekimoto 2014</xref>, <xref ref-type="bibr" rid="B14228636">Ábrahám 2023</xref>, <xref ref-type="bibr" rid="B14228527">Zheng and Liu 2025</xref>).</p></tp:treatment-sec><ref-list><ref id="B14228472"><element-citation xmlns:xlink="http://www.w3.org/1999/xlink" publication-type="article" xlink:type="simple"><person-group person-group-type="author"><name name-style="western"><surname>van der Weele</surname><given-names>H. W.</given-names></name></person-group><year>1909</year><article-title><tp:taxon-name><tp:taxon-name-part taxon-name-part-type="order" reg="Mecoptera">Mecoptera</tp:taxon-name-part></tp:taxon-name> and <tp:taxon-name><tp:taxon-name-part taxon-name-part-type="order" reg="Planipennia">Planipennia</tp:taxon-name-part></tp:taxon-name> of Insulinde</article-title><source>Notes from the Leyden Museum</source><volume>31</volume><fpage>1</fpage><lpage>100</lpage></element-citation></ref><ref id="B14229515"><element-citation xmlns:xlink="http://www.w3.org/1999/xlink" publication-type="article" xlink:type="simple"><person-group person-group-type="author"><name name-style="western"><surname>Okamoto</surname><given-names>H.</given-names></name></person-group><year>1910</year><article-title>Die Myrmeleoniden Japans</article-title><source>Wiener Entomologische Zeitung</source><volume>29</volume><fpage>275</fpage><lpage>300</lpage><pub-id pub-id-type="doi">10.5962/bhl.part.23335</pub-id></element-citation></ref><ref id="B14229565"><element-citation xmlns:xlink="http://www.w3.org/1999/xlink" publication-type="article" xlink:type="simple"><person-group person-group-type="author"><name name-style="western"><surname>Navás</surname><given-names>L.</given-names></name></person-group><year>1921</year><article-title>Sur des Névroptères nouveaux ou critiques. Quatrième [IV] série</article-title><source>Annales de la Société Scientifique de Bruxelles</source><volume>41</volume><fpage>130</fpage><lpage>137</lpage></element-citation></ref><ref id="B14228527"><element-citation xmlns:xlink="http://www.w3.org/1999/xlink" publication-type="article" xlink:type="simple"><person-group person-group-type="author"><name name-style="western"><surname>Zheng</surname><given-names>Y.</given-names></name><name name-style="western"><surname>Liu</surname><given-names>X.</given-names></name></person-group><year>2025</year><article-title>Taxonomic notes on the antlion genus <italic><tp:taxon-name><tp:taxon-name-part taxon-name-part-type="genus" reg="Paraglenurus">Paraglenurus</tp:taxon-name-part></tp:taxon-name></italic> van der Weele (<tp:taxon-name><tp:taxon-name-part taxon-name-part-type="order" reg="Neuroptera">Neuroptera</tp:taxon-name-part></tp:taxon-name>: <tp:taxon-name><tp:taxon-name-part taxon-name-part-type="family" reg="Myrmeleontidae">Myrmeleontidae</tp:taxon-name-part></tp:taxon-name>: <tp:taxon-name><tp:taxon-name-part taxon-name-part-type="subfamily" reg="Nemoleontinae">Nemoleontinae</tp:taxon-name-part></tp:taxon-name>), with some new findings from China and Vietnam</article-title><source>Entomotaxonomia</source><volume>47</volume><fpage>30</fpage><lpage>59</lpage><pub-id pub-id-type="doi">10.11680/entomotax.2025012</pub-id></element-citation></ref><ref id="B14228463"><element-citation xmlns:xlink="http://www.w3.org/1999/xlink" publication-type="article" xlink:type="simple"><person-group person-group-type="author"><name name-style="western"><surname>Sekimoto</surname><given-names>S.</given-names></name></person-group><year>2014</year><article-title>Review of Japanese <tp:taxon-name><tp:taxon-name-part taxon-name-part-type="family" reg="Myrmeleontidae">Myrmeleontidae</tp:taxon-name-part></tp:taxon-name> (<tp:taxon-name><tp:taxon-name-part taxon-name-part-type="order" reg="Neuroptera">Neuroptera</tp:taxon-name-part></tp:taxon-name>)</article-title><source><tp:taxon-name><tp:taxon-name-part taxon-name-part-type="class" reg="Insecta">Insecta</tp:taxon-name-part></tp:taxon-name> Matsumurana</source><volume>70</volume><fpage>1</fpage><lpage>87</lpage></element-citation></ref><ref id="B14228636"><element-citation xmlns:xlink="http://www.w3.org/1999/xlink" publication-type="article" xlink:type="simple"><person-group person-group-type="author"><name name-style="western"><surname>Ábrahám</surname><given-names>L.</given-names></name></person-group><year>2023</year><article-title><italic><tp:taxon-name><tp:taxon-name-part taxon-name-part-type="genus" reg="Paraglenurus">Paraglenurus</tp:taxon-name-part> <tp:taxon-name-part taxon-name-part-type="species" reg="ornatus">ornatus</tp:taxon-name-part></tp:taxon-name></italic> (Needham, 1913) comb. n. from the Seychelles (<tp:taxon-name><tp:taxon-name-part taxon-name-part-type="order" reg="Neuroptera">Neuroptera</tp:taxon-name-part></tp:taxon-name>: <tp:taxon-name><tp:taxon-name-part taxon-name-part-type="family" reg="Myrmeleontidae">Myrmeleontidae</tp:taxon-name-part></tp:taxon-name>)</article-title><source>Natura Somogyiensis</source><volume>40</volume><fpage>23</fpage><lpage>30</lpage><pub-id pub-id-type="doi">10.24394/NatSom.2023.40.23</pub-id></element-citation></ref></ref-list></tp:taxon-treatment>
