# Supplementary material for: New report of two Nemoleontinae species from the Korean Peninsula (Neuroptera, Myrmeleontiformia, Myrmeleontidae)
Source: Biodivers Data J. 2026 Jul 6;14:e203903. doi: 10.3897/BDJ.14.e203903 (PMC13366055; doi:10.3897/BDJ.14.e203903)
Supplement: XML Treatment for Paraglenurus okinawensis [file BDJ.14.e203903-treatment4.xml]

<!DOCTYPE tp:taxon-treatment
  PUBLIC "-//TaxonX//DTD Taxonomic Treatment Publishing DTD v0 20100105//EN" "tax-treatment-NSO.dtd">
<tp:taxon-treatment xmlns:tp="http://www.plazi.org/taxpub"><tp:treatment-meta><mixed-citation publication-type="journal"><person-group><name><surname>Kim</surname><given-names>Jiseung</given-names></name><name><surname>Yang</surname><given-names>Jaegwan</given-names></name><name><surname>Kim</surname><given-names>Sora</given-names></name></person-group><article-title>New report of two <tp:taxon-name><tp:taxon-name-part taxon-name-part-type="subfamily" reg="Nemoleontinae">Nemoleontinae</tp:taxon-name-part></tp:taxon-name> species from the Korean Peninsula (<tp:taxon-name><tp:taxon-name-part taxon-name-part-type="order" reg="Neuroptera">Neuroptera</tp:taxon-name-part></tp:taxon-name>, <tp:taxon-name><tp:taxon-name-part taxon-name-part-type="suborder" reg="Myrmeleontiformia">Myrmeleontiformia</tp:taxon-name-part></tp:taxon-name>, <tp:taxon-name><tp:taxon-name-part taxon-name-part-type="family" reg="Myrmeleontidae">Myrmeleontidae</tp:taxon-name-part></tp:taxon-name>)</article-title><source>Biodivers Data J</source><day>06</day><month>07</month><year>2026</year><volume>14</volume><pub-id pub-id-type="doi">10.3897/BDJ.14.e203903</pub-id></mixed-citation></tp:treatment-meta><tp:nomenclature><tp:taxon-name><object-id xmlns:xlink="http://www.w3.org/1999/xlink" content-type="arpha" xlink:type="simple">CB7B906D-2753-5370-AD22-501CE7E7B684</object-id><tp:taxon-name-part taxon-name-part-type="genus">Paraglenurus</tp:taxon-name-part> <tp:taxon-name-part taxon-name-part-type="species">okinawensis</tp:taxon-name-part></tp:taxon-name><tp:taxon-authority>(Okamoto, 1910)</tp:taxon-authority><tp:nomenclature-citation-list><tp:nomenclature-citation><tp:taxon-name><tp:taxon-name-part taxon-name-part-type="genus" reg="Glenuroides">Glenuroides</tp:taxon-name-part> <tp:taxon-name-part taxon-name-part-type="species" reg="okinawensis">okinawensis</tp:taxon-name-part></tp:taxon-name><comment> Okamoto, 1910 - <xref ref-type="bibr" rid="B14229515">Okamoto 1910</xref>: 296. Type locality: Okinawa, Japan.</comment></tp:nomenclature-citation><tp:nomenclature-citation><tp:taxon-name><tp:taxon-name-part taxon-name-part-type="genus" reg="Paraglenurus">Paraglenurus</tp:taxon-name-part> <tp:taxon-name-part taxon-name-part-type="species" reg="okinawensis">okinawensis</tp:taxon-name-part></tp:taxon-name><comment> (Okamoto, 1910): <xref ref-type="bibr" rid="B14229574">Miller et al. 1999</xref>: 58. <xref ref-type="bibr" rid="B14228463">Sekimoto 2014</xref>: 67; <xref ref-type="bibr" rid="B14229583">Ikeda and Okui 2017</xref>: 20; <xref ref-type="bibr" rid="B14228445">Hoshino 2019</xref>: 16; <xref ref-type="bibr" rid="B14228518">Matsumoto et al. 2021</xref>: 7.</comment></tp:nomenclature-citation></tp:nomenclature-citation-list></tp:nomenclature><tp:treatment-sec sec-type="materials"><title>Materials</title><list list-type="alpha-lower" list-content="occurrences"><list-item><p><bold>Type status:</bold> <named-content xmlns:xlink="http://www.w3.org/1999/xlink" content-type="dwc:typeStatus" xlink:type="simple">Other material</named-content>. <bold>Occurrence:</bold> recordedBy: <named-content xmlns:xlink="http://www.w3.org/1999/xlink" content-type="dwc:recordedBy" xlink:type="simple">Jiseung Kim and Jaegwan Yang</named-content>; individualCount: <named-content xmlns:xlink="http://www.w3.org/1999/xlink" content-type="dwc:individualCount" xlink:type="simple">4</named-content>; sex: <named-content xmlns:xlink="http://www.w3.org/1999/xlink" content-type="dwc:sex" xlink:type="simple">2 males, 2 females</named-content>; lifeStage: <named-content xmlns:xlink="http://www.w3.org/1999/xlink" content-type="dwc:lifeStage" xlink:type="simple">adult</named-content>; occurrenceID: <named-content xmlns:xlink="http://www.w3.org/1999/xlink" content-type="dwc:occurrenceID" xlink:type="simple">55BCF082-33E2-5F88-A810-1EC6D6EEA64C</named-content>; <bold>Taxon:</bold> scientificName: <named-content xmlns:xlink="http://www.w3.org/1999/xlink" content-type="dwc:scientificName" xlink:type="simple"><italic><tp:taxon-name><tp:taxon-name-part taxon-name-part-type="genus" reg="Paraglenurus">Paraglenurus</tp:taxon-name-part> <tp:taxon-name-part taxon-name-part-type="species" reg="okinawensis">okinawensis</tp:taxon-name-part></tp:taxon-name></italic></named-content>; <bold>Location:</bold> country: <named-content xmlns:xlink="http://www.w3.org/1999/xlink" content-type="dwc:country" xlink:type="simple">South Korea</named-content>; stateProvince: <named-content xmlns:xlink="http://www.w3.org/1999/xlink" content-type="dwc:stateProvince" xlink:type="simple">Jeollanam-do</named-content>; locality: <named-content xmlns:xlink="http://www.w3.org/1999/xlink" content-type="dwc:locality" xlink:type="simple">Shinan-gun, Bigeum-myeon, Naewol-ri</named-content>; verbatimElevation: <named-content xmlns:xlink="http://www.w3.org/1999/xlink" content-type="dwc:verbatimElevation" xlink:type="simple">28 m</named-content>; decimalLatitude: <named-content xmlns:xlink="http://www.w3.org/1999/xlink" content-type="dwc:decimalLatitude" xlink:type="simple">34.752081</named-content>; decimalLongitude: <named-content xmlns:xlink="http://www.w3.org/1999/xlink" content-type="dwc:decimalLongitude" xlink:type="simple">125.896569</named-content>; <bold>Identification:</bold> identifiedBy: <named-content xmlns:xlink="http://www.w3.org/1999/xlink" content-type="dwc:identifiedBy" xlink:type="simple">Jiseung Kim</named-content>; <bold>Event:</bold> eventDate: <named-content xmlns:xlink="http://www.w3.org/1999/xlink" content-type="dwc:eventDate" xlink:type="simple">2025-08-13</named-content>; <bold>Record Level:</bold> institutionCode: <named-content xmlns:xlink="http://www.w3.org/1999/xlink" content-type="dwc:institutionCode" xlink:type="simple">JBNU</named-content></p></list-item></list></tp:treatment-sec><tp:treatment-sec sec-type="Description"><title>Description</title><p><bold>Male, adult</bold>.</p><p><bold>Head</bold> (Fig. <xref ref-type="fig" rid="F14228190">4</xref>B, C). Vertex wide, moderately raised, brown. Frons brown, with broad dark brown band extending from below vertex to below base of antenna; clypeus pale yellow, with hyaline brown hairs. Antenna pale brown, long, with slightly defined club, densely covered with short black hairs; flagellum comprising approximately 45 flagellomeres. Mouthparts pale brown; labrum pale yellow, with hyaline brown hairs; maxillary palpus pale yellow; labial palpus pale yellow, spindle-shaped.</p><p><bold>Thorax</bold> (Fig. <xref ref-type="fig" rid="F14228190">4</xref>C) Pronotum slender, length longer than width, brown, with long black and hyaline brown hairs. Mesonotum and metanotum brown, with sparse black and hyaline brown hairs.</p><p><bold>Legs</bold>. Coxae yellow, moderately covered with long white hairs. Femora mostly yellow, partly brown, moderately covered with black hairs. Tibiae yellow, partly dark brown, moderately covered with black hairs. Tibial spurs yellowish brown, slightly long, slightly curved, approximately as long as tarsomere 1. Tarsi yellow; tarsomere approximately as long as combined lengths of tarsomeres 2–3; tarsomere 5 longer than tarsomere 1. Claws yellowish brown, approximately as long as tibial spurs.</p><p><bold>Wings</bold> (Fig. <xref ref-type="fig" rid="F14228190">4</xref>A). With white and dark brown markings. Forewings veins and crossveins dark brown and white; rhegma area with small brown spot; presectoral area with 9–11 crossveins; RP arising beyond CuA fork; CuP supporting one cell before fusing with 1A; 2A fused with 3A; pterostigma white; anterior Banksian lines absent; posterior Banksian lines absent. Hindwing as long as forewing; veins and crossveins dark brown; rhegma area with larger brown marking; presectoral area with one crossvein; RP arising before MP fork; pterostigma white; anterior Banksian lines absent; posterior Banksian lines absent.</p><p><bold>Abdomen</bold> (Fig. <xref ref-type="fig" rid="F14228190">4</xref>A). Shorter than hindwing, brown, posterior margin of tergites II–VII bordered with yellow, tergites III–V with median yellow marking, densely covered with brown hairs.</p><p><bold>Genitalia</bold> (Fig. <xref ref-type="fig" rid="F14228190">4</xref>D, E, H–K). Ectoproct semicircular, covered with long black setae. Sternite IX narrow, covered with sparse brown setae. Gonarcus brown, arched. Mediuncus brown, lightly sclerotized, lightly hooked in lateral view. Parameres well-sclerotized, dark brown, triangular in caudal view.</p><p><bold>Size</bold>. BL: 20.3–20.9 mm; FWL: 21.4–22.2 mm; HWL: 21.3–22.1 mm.</p><p><bold>Female, adult</bold>.</p><p>Except terminalia, generally similar to male. Terminalia (Fig. <xref ref-type="fig" rid="F14228190">4</xref>F, G): tergite VIII wider than tergite IX; tergite IX narrow, triangular in lateral view; ectoproct triangular in lateral view; lateral gonapophyses with long black setae; posterior gonapophyses long, curved, with densely covered with long black setae; anterior gonapophyses absent; pregenital distinct, plate triangular, presented on membrane below tergite VIII.</p><p><bold>Size</bold>. BL: 20.6–22.1 mm; FWL: 24.1–26.3 mm; HWL: 24.0–26.3 mm.</p></tp:treatment-sec><tp:treatment-sec sec-type="Diagnosis"><title>Diagnosis</title><p><italic><tp:taxon-name><tp:taxon-name-part taxon-name-part-type="genus" reg="Paraglenurus">Paraglenurus</tp:taxon-name-part> <tp:taxon-name-part taxon-name-part-type="species" reg="okinawensis">okinawensis</tp:taxon-name-part></tp:taxon-name></italic> is a small species compared to its congeners, with the male forewing length not exceeding 24 mm. The head morphology is similar in both sexes. The fore femur is slender, approximately 10 times as long as thick. The preapical dark marking on the hindwing is linear and parallel to the posterior margin.</p></tp:treatment-sec><tp:treatment-sec sec-type="Distribution"><title>Distribution</title><p>Korea (new record), Japan (<xref ref-type="bibr" rid="B14228518">Matsumoto et al. 2021</xref>).</p></tp:treatment-sec><tp:treatment-sec sec-type="Ecology"><title>Ecology</title><p><italic><tp:taxon-name><tp:taxon-name-part taxon-name-part-type="genus" reg="Paraglenurus">Paraglenurus</tp:taxon-name-part> <tp:taxon-name-part taxon-name-part-type="species" reg="okinawensis">okinawensis</tp:taxon-name-part></tp:taxon-name></italic> was collected in a coastal forest behind the natural dune during our survey (Fig. <xref ref-type="fig" rid="F14228192">3</xref>). Larvae are known to be ambush hunters but were not examined during this study; for details on their ecology, refer to <xref ref-type="bibr" rid="B14228518">Matsumoto et al. (2021)</xref>.</p></tp:treatment-sec><tp:treatment-sec sec-type="Notes"><title>Notes</title><p>Unlike other species of the same genus that show a relatively broad distribution across Korea, to date, <italic><tp:taxon-name><tp:taxon-name-part taxon-name-part-type="genus" reg="Paraglenurus">Paraglenurus</tp:taxon-name-part> <tp:taxon-name-part taxon-name-part-type="species" reg="okinawensis">okinawensis</tp:taxon-name-part></tp:taxon-name></italic> has only been collected near the coast of Bigeumdo.</p><p>Suggested vernacular Korean name is “Kko-ma-byeol-bak-i-myeong-ju-jam-ja-ri”, referring to it as the smallest species of the same genus recorded in the Korean Peninsula.</p></tp:treatment-sec><tp:treatment-sec><!--Section generated to contain objects referenced in tp:taxon-treatment.--><fig id="F14228190" position="float" orientation="portrait"><object-id xmlns:xlink="http://www.w3.org/1999/xlink" content-type="arpha" xlink:type="simple">9F910D16-1005-5B52-BBB6-D558B5EAEE54</object-id><object-id xmlns:xlink="http://www.w3.org/1999/xlink" content-type="doi" xlink:type="simple">10.3897/BDJ.14.e203903.figure1</object-id><label>Figure 4.</label><caption><p><italic><tp:taxon-name><tp:taxon-name-part taxon-name-part-type="genus" reg="Paraglenurus">Paraglenurus</tp:taxon-name-part> <tp:taxon-name-part taxon-name-part-type="species" reg="okinawensis">okinawensis</tp:taxon-name-part></tp:taxon-name></italic> Okamoto, adult. <bold>A</bold> Dorsal habitus, male; <bold>B</bold> head, frontal view; <bold>C</bold> head and thorax, dorsal view; <bold>D, E</bold> male terminalia: lateral view (<bold>D</bold>) and ventral view (E); <bold>F, G</bold> female terminalia: lateral view (<bold>F</bold>) and ventral view (<bold>G</bold>); <bold>H, K</bold> male genitalia: dorsal view (<bold>H</bold>) and ventral view (<bold>I</bold>); <bold>J</bold> lateral view; <bold>K</bold> caudal view.</p></caption><graphic xmlns:xlink="http://www.w3.org/1999/xlink" xlink:href="bdj-14-e203903-g004.png" position="float" id="oo_1650762.png" orientation="portrait" xlink:type="simple"><uri content-type="original_file" xlink:type="simple">https://binary.pensoft.net/fig/1650762</uri></graphic></fig><fig id="F14228192" position="float" orientation="portrait"><object-id xmlns:xlink="http://www.w3.org/1999/xlink" content-type="arpha" xlink:type="simple">304BF000-BB72-5CBC-ADF6-8BDBB5998798</object-id><object-id xmlns:xlink="http://www.w3.org/1999/xlink" content-type="doi" xlink:type="simple">10.3897/BDJ.14.e203903.figure2</object-id><label>Figure 3.</label><caption><p>Habitat. Rocky hill and coastal forest behind the natural coastal dune (Naewol-ri).</p></caption><graphic xmlns:xlink="http://www.w3.org/1999/xlink" xlink:href="bdj-14-e203903-g003.png" position="float" id="oo_1650764.PNG" orientation="portrait" xlink:type="simple"><uri content-type="original_file" xlink:type="simple">https://binary.pensoft.net/fig/1650764</uri></graphic></fig></tp:treatment-sec><ref-list><ref id="B14229515"><element-citation xmlns:xlink="http://www.w3.org/1999/xlink" publication-type="article" xlink:type="simple"><person-group person-group-type="author"><name name-style="western"><surname>Okamoto</surname><given-names>H.</given-names></name></person-group><year>1910</year><article-title>Die Myrmeleoniden Japans</article-title><source>Wiener Entomologische Zeitung</source><volume>29</volume><fpage>275</fpage><lpage>300</lpage><pub-id pub-id-type="doi">10.5962/bhl.part.23335</pub-id></element-citation></ref><ref id="B14229574"><element-citation xmlns:xlink="http://www.w3.org/1999/xlink" publication-type="article" xlink:type="simple"><person-group person-group-type="author"><name name-style="western"><surname>Miller</surname><given-names>R. B.</given-names></name><name name-style="western"><surname>Stange</surname><given-names>L. A.</given-names></name><name name-style="western"><surname>Wang</surname><given-names>H. -Y.</given-names></name></person-group><year>1999</year><article-title>New species of antlions from Taiwan (<tp:taxon-name><tp:taxon-name-part taxon-name-part-type="order" reg="Neuroptera">Neuroptera</tp:taxon-name-part></tp:taxon-name>: <tp:taxon-name><tp:taxon-name-part taxon-name-part-type="family" reg="Myrmeleontidae">Myrmeleontidae</tp:taxon-name-part></tp:taxon-name>)</article-title><source>Journal of the National Taiwan Museum</source><volume>52</volume><fpage>47</fpage><lpage>78</lpage></element-citation></ref><ref id="B14228463"><element-citation xmlns:xlink="http://www.w3.org/1999/xlink" publication-type="article" xlink:type="simple"><person-group person-group-type="author"><name name-style="western"><surname>Sekimoto</surname><given-names>S.</given-names></name></person-group><year>2014</year><article-title>Review of Japanese <tp:taxon-name><tp:taxon-name-part taxon-name-part-type="family" reg="Myrmeleontidae">Myrmeleontidae</tp:taxon-name-part></tp:taxon-name> (<tp:taxon-name><tp:taxon-name-part taxon-name-part-type="order" reg="Neuroptera">Neuroptera</tp:taxon-name-part></tp:taxon-name>)</article-title><source><tp:taxon-name><tp:taxon-name-part taxon-name-part-type="class" reg="Insecta">Insecta</tp:taxon-name-part></tp:taxon-name> Matsumurana</source><volume>70</volume><fpage>1</fpage><lpage>87</lpage></element-citation></ref><ref id="B14229583"><element-citation xmlns:xlink="http://www.w3.org/1999/xlink" publication-type="article" xlink:type="simple"><person-group person-group-type="author"><name name-style="western"><surname>Ikeda</surname><given-names>H.</given-names></name><name name-style="western"><surname>Okui</surname><given-names>K.</given-names></name></person-group><year>2017</year><article-title><tp:taxon-name><tp:taxon-name-part taxon-name-part-type="family" reg="Myrmeleontidae">Myrmeleontidae</tp:taxon-name-part></tp:taxon-name> of Hyogo Prefecture, Japan</article-title><source>Kiberihamushi</source><volume>40</volume><fpage>14</fpage><lpage>30</lpage><comment content-type="language">Japanese</comment></element-citation></ref><ref id="B14228445"><element-citation xmlns:xlink="http://www.w3.org/1999/xlink" publication-type="article" xlink:type="simple"><person-group person-group-type="author"><name name-style="western"><surname>Hoshino</surname><given-names>T.</given-names></name></person-group><year>2019</year><article-title>Unknown species of <tp:taxon-name><tp:taxon-name-part taxon-name-part-type="family" reg="Myrmeleontidae">Myrmeleontidae</tp:taxon-name-part></tp:taxon-name> (<tp:taxon-name><tp:taxon-name-part taxon-name-part-type="order" reg="Neuroptera">Neuroptera</tp:taxon-name-part></tp:taxon-name>), several larvae collected at Iriomote-jima Island in the Yaeyama-region, subtropical area of Japan</article-title><source>Gekkan Mushi</source><volume>577</volume><fpage>10</fpage><lpage>21</lpage><comment content-type="language">Japanese</comment></element-citation></ref><ref id="B14228518"><element-citation xmlns:xlink="http://www.w3.org/1999/xlink" publication-type="article" xlink:type="simple"><person-group person-group-type="author"><name name-style="western"><surname>Matsumoto</surname><given-names>R.</given-names></name><name name-style="western"><surname>Kikuta</surname><given-names>Y.</given-names></name><name name-style="western"><surname>Hayashi</surname><given-names>F.</given-names></name></person-group><year>2021</year><article-title>Unexpected species diversity of Japanese <italic><tp:taxon-name><tp:taxon-name-part taxon-name-part-type="genus" reg="Paraglenurus">Paraglenurus</tp:taxon-name-part></tp:taxon-name></italic> (<tp:taxon-name><tp:taxon-name-part taxon-name-part-type="order" reg="Neuroptera">Neuroptera</tp:taxon-name-part></tp:taxon-name>: <tp:taxon-name><tp:taxon-name-part taxon-name-part-type="family" reg="Myrmeleontidae">Myrmeleontidae</tp:taxon-name-part></tp:taxon-name>) based on DNA barcoding and adult and larval morphology</article-title><source>Japanese Journal of Systematic Entomology</source><volume>27</volume><issue>1</issue><fpage>1</fpage><lpage>30</lpage></element-citation></ref></ref-list></tp:taxon-treatment>
